# Supplementary material for: Clinical outcomes of incident peritoneal dialysis patients coming from kidney transplantation program: A case-control study
Source: PLoS One. 2020 Jan 24;15(1):e0227870. doi: 10.1371/journal.pone.0227870 (PMC6980492; doi:10.1371/journal.pone.0227870)
Supplement: S1 Appendix — (XLS) [file pone.0227870.s001.xls]

## Sheet: Plan1
	Previus Tx	Gender	Start (2004-2007-1/2008-2011-2/2012-2015-3)	ethnicity	Age	Time of Tx	Etiology (Diabetes/Hypertension/Glomerulonephritis/Unknown/polycystic disease/outhers)	Hypertension	Diabetes	Cardiovascular disease	coronary insufficiency	heart failure	arrhythmia	peripheral arterial disease	cerebrovascular disease	others cardiovascular diseases	Cancer	infection	Viral hepatitis	Education	time of previous renal replacement therapy	Hemodialysis1/Peritoneal dialysis2/pre-emptive3/Peritoneal dialysis + hemodialysis4	Peritoneal Dialysis pre tx	Automated Peritoneal Dialysis/Continuous Ambulatory Peritoneal Dialysis	prednisone	prednisone mg/d	total/ months	Tacrolimus1/Cyclosporine 2	time/months	Mycophenolate1/Azathioprine2	time	Presence of diuresis	kt/v month	Kt/v1	diuresis kt/v1	KT/v r1	time ktv2	kt/v 2	diuresis 2	KT/Vr 2	PET Low -1/medium low -2/medium high3/high4	peritonitis	time peritonitis	S.aureus1, S. no aureus2, pseudomonas3, fungus4, negative5, others gram positives 6, others gram negatives7, without culture-8, corryneum- 9	2 peritonitis	agent	3ª peritonitis	agent	4ª peritonitis
1	1	2	1	1	40.6472	38.6	3	0	0	0	0	0	0	0	0	0	0	0	0	2	45.6	1	0	1	1	3.4	11.8	0	0	0	0	1	4.26667	1.8	100	0.2	29.1667	1.76	0	0	3	1	6.56667	2	1	5	1	2	1
2	1	1	1	2	51.0333	130.967	2	1	1	0	0	0	0	0	0	0	0	1	1	1	177.967	1	0	1	1	2.9	20.4	0	0	0	0	1	5.46667	1.98	950	0.55	17.6667	1.85	250	0.23	1	1	9.9	2	0	0	0	0	0
3	1	2	1	2	43.9611	53.1333	2	1	0	0	0	0	0	0	0	0	0	1	1	3	106.733	1	0	2	0	0	0	0	0	0	0	0	2.96667	2.32	0	0	86.6667	2.44	0	0	2	0		0	0	0	0	0	0
4	1	1	1	1	42.4056	134.267	4	1	0	0	0	0	0	0	0	0	0	0	0	2	150.733	2	1	1	1	4.6	32.8	0	0	0	0	1	3.6	1.63	340	0.32	25.8	2.01	200	0.13	3	1	0.666667	1	0	0	0	0	0
5	1	1	1	2	55.0583	58.1333	2	1	1	0	0	0	0	0	0	0	0	0	0	1	83.2333	1	0	1	1	5	14.7	0	0	0	0	1										1	14.3	8	0	0	0	0	0
6	1	2	2	1	47.0111	12.1	4	0	0	1	0	0	0	0	0	1	0	0	0	1	12.1	3	0	1	1	5	4	0	0	0	0	1	5.7	2.4	780	0.61	30.5667	1.99	0	0	2	1	21.8667	2	1	2	1	8	0
7	1	1	3	1	34.175	189.967	6	1	0	0	0	0	0	0	0	0	0	0	0	2	206.967	2	1	1	1	5	8.1	0	0	0	0	1										1	3.13333	1	1	1	1	1	0
8	1	2	2	2	48.2972	92.8667	5	0	1	1	0	0	0	0	1	0	0	0	0	3	96.0667	1	0	1	1	5	4.5	0	0	0	0	1									2	0		0	0	0	0	0	0
9	1	2	2	2	31.3639	41.3	3	1	0	0	0	0	0	0	0	0	0	0	0	1	47.3	1	0	1	1	5	28.5	0	0	0	0	1	7.23333	1.49	0	0					1	1	27.7	8	0	0	0	0	0
10	1	1	2	1	45.5222	126.567	4	1	1	0	0	0	0	0	0	0	0	0	0	2	154.733	4	1	2	1	5	1	2	1	1	1	1									3	1	7.83333	1	1	5	1	5	0
11	1	1	2	1	44.9528	15.3	6	1	0	0	0	0	0	0	0	0	0	0	0	2	15.3	3	0	1	1	5	0.1	0	0	0	0	1										1	5.96667	1	1	5	1	5	1
12	1	2	2	1	38.2417	259.533	3	1	0	0	0	0	0	0	0	0	0	1	1	1	263.6	1	0	2	0	0	0	0	0	0	0	0									4	0		0	0	0	0	0	0
13	1	2	2	1	40.5028	193.767	4	1	0	0	0	0	0	0	0	0	0	0	0	2	206.333	2	1	1	1	6	19.1	0	0	0	0	1	6.63333	3.02	1000	1.33						1	9.46667	5	1	7	0	0	0
14	1	2	2	1	40.6139	62.0333	3	0	0	0	0	0	0	0	0	0	0	0	0	1	62.0333	3	0	1	1	2.8	14.8	0	0	0	0	1	9	1.95	0	0					3	1	14.7	4	0	0	0	0	0
15	1	1	2	1	35.65	59.7	2	1	0	0	0	0	0	0	0	0	0	0	0	2	85.6333	1	0	1	1	5.1	28.4	0	0	0	0	1	3.3	0.51	700	0.34	11.5667	1.73	0	0	3	1	15.1333	5	0	0	0	0	0
16	1	1	2	1	32.8389	137	3	1	0	0	1	0	0	0	0	0	0	0	0	1	173.567	2	1	1	1	6.5	39	0	0	0	0	1	17.9333	1.1	0	0	33.8					1	17.8	1	1	3	0	0	0
17	1	2	2	2	67.7222	158.733	1	1	1	1	0	1	1	1	0	0	0	0	0	3	254.733	1	0	1	0	0	0	0	0	0	0	1										1	1.6	1	0	0	0	0	0
18	1	2	2	2	60.3083	170.767	2	1	0	1	0	1	0	0	0	0	0	1	1	3	194.767	1	0	1	1	5	2	0	0	0	0	1										1	1.9	3	0	0	0	0	0
19	1	1	2	1	34.9222	226.567	3	1	0	0	0	0	0	0	0	0	0	0	0	2	228.2	2	1	1	1	7.5	1	0	0	0	0	1	6.43333	1.75	0	0						0		0	0	0	0	0	0
20	1	1	2	1	67.6583	45.3	2	1	1	1	0	0	0	1	0	0	0	1	0	3	131.5	4	1	1	1	20	2	0	0	0	0	1										1	0.8	1	0	0	0	0	0
21	1	1	2	1	60.5472	28.8333	3	1	0	1	0	0	1	0	0	0	0	0	0	1	39.4333	1	0	1	1	5	33.6	0	0	0	0	1	3.5	1.46	400	0.17	12.4	1.82	0	0	3	1	13.1333	1	1	1	1	1	1
22	1	1	3	2	35.5778	18.8333	4	1	0	1	0	0	1	0	0	0	0	0	0	2	42.6333	1	0	1	1	5	16.4	0	0	0	0	0									3	1	15.1	5	0	0	0	0	0
23	1	2	3	2	51.8639	49	1	1	1	1	1	0	0	0	0	0	0	0	0	3	83	1	0	1	1	4.9	34.77	0	0	0	0	1	4.66667	3.12	650	0.8	7.56667	1.87	0	0	2	1	28.7667	6	1	3	1	5	0
24	1	2	3	1	34.0028	155.1	6	1	0	0	0	0	0	0	0	0	0	0	0	1	175.533	1	0	1	1	3.3	11	1	3	2	3	1	6.26667	2	450	0.16					2	0		0	0	0	0	0	0
25	1	2	3	1	39.9528	3.13333	3	1	0	0	0	0	0	0	0	0	0	0	0	1	16.2	1	0	1	0	0	0	0	0	0	0	1	3.73333	3.49	1250	1.42	8.96667	2.69	700	0.73	2	0		0	0	0	0	0	0
26	1	2	3	1	71.6306	181.867	4	1	0	1	1	0	0	0	0	0	1	0	0	1	212.9	1	0	1	1	3.4	7.4	0	0	0	0	1	5.33333	1.89	350	0.39					3	1	7.4	8	0	0	0	0	0
27	1	1	3	1	59.5778	269.533	1	1	1	1	1	0	0	0	1	0	0	0	0	1	282.3	2	1	1	1	4.3	10.9	0	0	0	0	1	7.46667	1.54							2	1	1.63333	1	1	7	1	1	1
28	1	2	1	1	30.7306	60.7	1	1	1	0	0	0	0	0	0	0	0	0	0	2	64.7	1	0	2	1	5	4.4	0	0	0	0	1										0		0	0	0	0	0	0
29	1	2	1	2	39.6694	81	5	1	0	0	0	0	0	0	0	0	0	1	1	2	151.833	4	1	1	1	3	2	0	0	0	0	1	6.66667	1.79	0	0					2	1	9.9	2	1	6	0	0	0
30	1	2	1	1	40.7472	70.5667	3	0	0	0	0	0	0	0	0	0	0	1	1	2	80.5333	2	1	1	1	7.5	13.7	0	0	0	0	1	9.23333	1.84	0	0					1	0		0	0	0	0	0	0
31	1	2	1	1	51.7611	93.5	1	1	1	1	0	0	0	1	0	0	0	0	0	1	102.9	1	0	2	1	5	4.8	0	0	0	0	0									2	0		0	0	0	0	0	0
32	1	2	3	1	34.3028	94.6667	4	1	0	0	0	0	0	0	0	0	0	0	0	2	106.3	1	0	1	1	5	21.7	0	0	0	0	1	20.9	2.02	0	0					2	1	14.2333	1	0	0	0	0	0
33	1	2	3	1	67.4639	164.133	4	1	0	1	1	0	0	0	0	0	0	0	0	3	248.567	1	0	1	1	4.5	21.2	0	0	0	0	0	6.3	2.95	0	0					2	0		0	0	0	0	0	0
34	1	2	3	1	62.225	81.7667	3	0	0	1	0	1	0	0	0	0	0	0	0	3	100.467	1	0	1	1	3.1	44	0	0	0	0	1	2.96667	5.08	2200	3.51	8.3	1.57	0	0	2	0		0	0	0	0	0	0
35	1	1	2	2	42.6167	190.967	6	1	0	1	0	1	0	0	0	0	0	1	1	2	222.5	4	1	1	1	3.8	4	0	0	0	0	0									2	0		0	0	0	0	0	0
36	1	2	3	1	27.0167	165.367	3	1	1	0	0	0	0	0	0	0	1	1	0	2	173.733	2	1	1	1	5.8	29.3	0	0	0	0	1	7.86667	4.41	2350	2.91					2	0		0	0	0	0	0	0
37	1	2	2	1	31.6056	49.3667	2	1	0	1	1	1	0	0	0	0	0	0	0	2	101.567	2	1	2	1	5	84.8	0	0	0	0	1	4.3	3.4	1160	1.25	17.7333	2.28	0	0	1	1	60.5667	6	1	8	0	0	0
38	1	1	2	2	45.1083	53.4333	3	1	1	0	0	0	0	0	0	0	0	0	0	1	53.8667	1	0	1	0	0	0	0	0	1	5	1										0		0	0	0	0	0	0
39	1	1	3	1	59.2222	57.9667	5	1	1	0	0	0	0	0	0	0	0	0	0	1	98.6667	2	1	1	1	5	11.3	0	0	0	0	1										0		0	0	0	0	0	0
40	1	2	1	1	32.6944	113.067	3	1	0	0	0	0	0	0	0	0	0	0	0	2	120.5	1	0	1	0	0	0	0	0	0	0											0		0	0	0	0	0	0
41	1	2	1	1	57.6028	116.967	4	1	1	0	0	0	0	0	0	0	0	0	0	1	123.633	2	1	1	1	5	3	0	0	0	0	1										1	29.8667	5	0	0	0	0	0
42	1	2	3	1	46.9333	192.533	6	1	0	0	0	0	0	0	0	0	0	0	0	2	228.533	1	0	1	1	5	12.4	0	0	0	0	1									2	1	11.1	1	0	0	0	0	0
43	1	2	3	1	46.1667	176.1	6	1	0	0	0	0	0	0	0	0	0	0	0	3	181.733	1	0	1	1	5.1	2.9	0	0	0	0	1										1	2.93333	8	0	0	0	0	0
44	1	2	3	2	50.6917	49.7	3	1	0	0	0	0	0	0	0	0	0	0	0	3	131.367	1	0	2	1	5	12.6	0	0	0	0	1	5.16667	2.08	0	0	11.8333	2.07	0	0	3	0		0	0	0	0	0	0
45	1	1	3	1	67.3028	230.4	1	1	1	0	0	0	0	0	0	0	0	0	0	1	231.4	2	1	1	1	5.2	7.7	0	0	0	0	1									2	0		0	0	0	0	0	0
46	1	2	2	1	27.1361	10.5667	3	1	0	0	0	0	0	0	0	0	1	0	0	2	40.5667	2	1	1	1	2.5	64.4	0	0	0	0	1	4.06667	1.68			49.8667	1.77			2	1	44.4333	7	0	0	0	0	0
47	1	1	3	1	51.6694	43.6667	4	1	0	1	1	1	0	0	0	0	0	0	0	1	81.2	4	1	1	1	5.6	7.8	0	0	0	0	1									2	1	0.833333	1	0	0	0	0	0
48	0	1	1	2	44.6806		2	1	0	0	0	0	0	0	0	0	0	0	0	1			0	1								0	15.2333	1.59	0	0	32.5333	1.53	0	0	3	0		0	0	0	0	0	0
49	0	2	1	1	50.7861		4	1	0	0	0	0	0	0	0	0	0	0	0	2			0	2								1	3.73333	2.25	450	0.55	80.2333	1.49	0	0	1	0		0	0	0	0	0	0
50	0	2	1	1	55.4694		1	1	1	1	1	0	0	0	0	0	0	0	0	3			0	1								1	3.8	2.87	1600	1.53	10.5667	2.38	1170	1.03	3	1	7.76667	5	1	5	0	0	0
51	0	2	1	1	36.8083		4	1	0	0	0	0	0	0	0	0	0	0	0	1			0	1								1	5.96667	2.6	1060	1.33	63.0667	2.39	900	0.74	2	0		0	0	0	0	0	0
52	0	2	1	1	44.8917		3	1	0	0	0	0	0	0	0	0	0	1	0	1			0	1								1	4.8	2.69	960	1.2	21.8333	3.03	1050	1.19	3	0		0	0	0	0	0	0
53	0	2	1	1	37.5639		1	1	1	0	0	0	0	0	0	0	0	0	0	2			0	2								1	2.76667	3.09	220	0.26	21.6333	3.42	1000	1.51	2	1	27.6	5	0	0	0	0	0
54	0	2	1	2	33.2444		2	1	0	0	0	0	0	0	0	0	0	0	0	3			0	1								1	3.7	3.21	1350	1.76	17.2333	2.95	0	0	1	1	7.6	8	1	5	1	5	0
55	0	2	1	1	43.525		5	1	0	0	0	0	0	0	0	0	0	0	0	2			0	1								1										0		0	0	0	0	0	0
56	0	1	1	1	43.4167		6	1	0	0	0	0	0	0	0	0	0	0	0	3			0	1								1	5.36667	3.09	1300	1.85	48.2333	1.66	500	0.4		0		0	0	0	0	0	0
57	0	1	2	1	49.025		1	1	1	0	0	0	0	0	0	0	0	0	0	2			0	1																	4	0		0	0	0	0	0	0
58	0	2	2	2	44.975		5	1	0	0	0	0	0	0	0	0	0	0	0	1			0	1								1	4.13333	3.98	2320	2.02	33.5667	2.15	0	0		0		0	0	0	0	0	0
59	0	2	2	1	29.5972		1	1	1	0	0	0	0	0	0	0	0	0	0	2			0	1								1	5.83333	3.79	750	1.95	24.2	2.84	1600	0.85		1	16.5667	6	1	7	0	0	0
60	0	2	2	2	34.1917		4	1	0	0	0	0	0	0	0	0	0	0	0	3			0	1								1	12.7	4.02	1240	1.82	20.9333	2.95	1440	1.51	1	0		0	0	0	0	0	0
61	0	2	2	2	31.3167		3	1	0	0	0	0	0	0	0	0	0	0	0	3			0	1								1										0		0	0	0	0	0	0
62	0	1	2	2	33.9139		4	1	0	0	0	0	0	0	0	0	1	0	0	3			0	1								1	27.4	1.96	600	0.51	61.0333	1.84	0	0	3	1	41.1333	2	0	0	0	0	0
63	0	2	2	1	57.1111		5	1	0	0	0	0	0	0	0	0	0	0	0	3			0	2																	2	1	2.56667	1	1	1	1	1	0
64	0	2	2	1	28.3556		3	1	0	0	0	0	0	0	0	0	0	0	0	1			0	1								1	4.06667	3.12	1340	1.38					2	0		0	0	0	0	0	0
65	0	1	2	1	60.3167		5	1	0	0	0	0	0	0	0	0	0	0	0	1			0	1								1	3.46667	2.13	1480	1.18	32.4	1.86	1000	0.71	2	1	16.9	1	1	1	0	0	0
66	0	1	2	1	37.8778		3	0	0	0	0	0	0	0	0	0	0	0	0	1			0	1								1	3.6	2.69	2750	1.43	58.6667	1.61	350	0.14	2	1	6.16667	2	1	2	1	1	1
67	0	2	2	1	63.1222		4	1	0	1	1	1	0	0	0	0	0	0	0	2			0	1								1	4.26667	1.81	0	0					1	1	13.6	5	0	0	0	0	0
68	0	1	2	1	34.1028		4	1	0	0	0	0	0	0	0	0	0	0	0	3			0	1								1	5.06667	1.82	1400	0.89	13.2667	1.72	1400	0.77	3	0		0	0	0	0	0	0
69	0	2	2	1	72.7944		2	1	0	1	1	1	0	0	0	0	0	0	0	2			0	1								1	7.8	1.95	300	0.3	13.2667	1.85	0	0	2	0		0	0	0	0	0	0
70	0	1	3	1	51.5556		5	1	0	0	1	0	0	0	0	0	0	0	0	3			0	1								1	6.5	2.57	1900	1.48	15.3	2.61	2300	1.5	1	0		0	0	0	0	0	0
71	0	1	3	1	33.8722		3	1	0	0	0	0	0	0	0	0	0	0	0	1			0	1								1									2	0		0	0	0	0	0	0
72	0	1	3	1	33.0917		4	1	0	0	0	0	0	0	0	0	0	0	0	1			0	1								1									4	1	15.2333	2	0	0	0	0	0
73	0	1	3	2	43.3111		5	1	0	0	0	0	0	0	0	0	0	0	0	1			0	1								1	30.7	2.55	850	1.22	30.9	2.07	450	0.81	3	0		0	0	0	0	0	0
74	0	2	3	2	38.2917		4	1	0	1	0	0	0	0	1	0	0	0	0	1			0	1								1	23.2	1.69	0	0					1	0		0	0	0	0	0	0
75	0	2	3	1	60.9806		4	1	0	0	0	0	0	0	0	0	1	1	0	2			0	1								1	11.7333	2.24	900	0.76	20.6667	1.78	600	0.4	2	0		0	0	0	0	0	0
76	0	1	3	1	59.2361		1	1	1	1	1	0	0	0	0	0	0	0	0	1			0	1								1	3.96667	1.97	1100	0.74	20.1333	2.56	1100	0.63	2	0		0	0	0	0	0	0
77	0	1	3	1	66.4028		5	1	1	1	0	0	0	0	1	0	1	0	0	1			0	1								1	3.66667	2.37	2350	1.42	14.1	2.06	2150	1.07	2	0		0	0	0	0	0	0
78	0	2	3	1	68.0111		4	1	0	1	1	0	1	0	0	0	0	0	0	2			0	1								1	9	3.18	1300	1.64					1	1	27.1333	1	0	0	0	0	0
70	0	2	3	1	47.225		3	1	0	0	0	0	0	0	0	0	0	0	0	1			0	1								1	3.1	2.43	900	0.69					2	0		0	0	0	0	0	0
80	0	2	3	1	31.8722		3	0	0	0	0	0	0	0	0	0	0	0	0	1			0	1								1									1	1	6.7	5	1	9	0	0	0
81	0	2	3	2	50.6389		1	1	1	1	1	0	0	0	0	0	0	0	0	2			0	1								1	4.86667	3.39	1450	2.08						1	18.8667	1	1	2	0	0	0
82	0	1	3	2	60.4139		1	1	1	0	0	0	0	0	0	0	1	0	0	1			0	1								1	5.96667	1.86	100	0.1	12.1667	1.53	0	0	4	0		0	0	0	0	0	0
83	0	2	3	1	33.3778		3	1	0	0	0	0	0	0	0	0	0	0	0	2			0	1								1									1	0		0	0	0	0	0	0
84	0	2	3	1	35.6611		5	1	0	0	0	0	0	0	0	0	0	1	0	2			0	2								1	3.83333	4.84	1700	3.45						0		0	0	0	0	0	0
85	0	2	3	1	46.3639		3	1	0	0	0	0	0	0	0	0	0	0	0	1			0	1								1	8.86667	1.38	0	0					2	0		0	0	0	0	0	0
86	0	2	3	1	26.8833		3	1	0	0	0	0	0	0	0	0	0	0	0	2			0	2								1	5.23333	3.46	1350	2.06						1	7.46667	5	0	0	0	0	0
87	0	1	3	2	67.225		1	1	1	0	0	0	0	0	0	0	0	0	0	2			0	1								1	3.83333	2.52	1750	1.36					2	1	4.9	7	1	7	0	0	0
88	0	2	1	2	45.0556		1	1	1	1	1	0	0	0	0	0	0	0	0	3			0	1								1	4.1	2.16	165	0.25	15.7	1.61	0	0	3	1	5.1	8	0	0	0	0	0
89	0	2	2	1	71.0611		2	1	1	1	1	0	0	0	1	0	0	0	0	2			0	1								1									2	1	4.03333	1	0	0	0	0	0
90	0	2	1	1	60.0194		1	1	1	1	0	1	0	0	1	0	0	0	0	3			0	2								1	5.63333	4	220							0		0	0	0	0	0	0
91	0	1	2	1	55.2056		1	1	1	1	1	0	0	0	0	0	0	0	0	3			0	1								1	5.93333	2.42	1460	0.97	23.2	1.48	0	0	3	1	1.23333	2	1	7	0	0	0
92	0	2	1	1	58.8528		2	1	0	1	0	0	0	0	0	0	0	0	0	3			0	1								1	14.9	3.28	840	1.61	52.0333	1.66	0	0	4	1	13.5	8	1	3	1	5	1
93	0	1	3	2	54.3583		2	1	1	1	1	0	0	0	0	0	0	0	0	1			0	2								1	6.56667	2.03	1000	0.56	12.8	1.91	400	0.23	3	1	2.06667	1	1	8	0	0	0
94	0	1	3	1	42.3194		1	1	1	0	0	0	0	0	0	0	0	0	0	1			0	1								1	9.23333	1.83	1050	0.75	16.3333	2.01	1550	0.85	2	0		0	0	0	0	0	0
[truncated: 36 more columns]
